# Supplementary material for: The miR166d/TaCPK7-D Signaling Module Is a Critical Mediator of Wheat (Triticum aestivum L.) Tolerance to K+ Deficiency
Source: Int J Mol Sci. 2023 Apr 27;24(9):7926. doi: 10.3390/ijms24097926 (PMC10178733; doi:10.3390/ijms24097926)
Supplement: Supplementary file 1 [file ijms-24-07926-s001.zip]

Archive with 2 entries (2 files):
- Supplementary_Figures.pdf
- Supplementary_Table S.xls
